# Supplementary material for: Differential controls of MAIT cell effector polarization by mTORC1/mTORC2 via integrating cytokine and costimulatory signals
Source: Nat Commun. 2021 Apr 1;12:2029. doi: 10.1038/s41467-021-22162-8 (PMC8016978; doi:10.1038/s41467-021-22162-8)
Supplement: Supplementary file 4 — Source Data [file 41467_2021_22162_MOESM4_ESM.xlsx]

## Sheet: figure 1
		Figure 1f	ICOS+	IL17A+	89	86.1	78.7	97.2
				IFNg+	0	1.37	0.771	0.284
			ICOSlow/-	IL17A+	6.25	0	9.09	6.25
				IFNg+	37.3	62.5	36.4	50
		Figure 1i	Thy	CD122+T-bet+	11.7	10.2	4.81	2.67	5.93	7.54
				ICOS+RORgt+	86.7	84.3	93.1	95.1	92.4	88
			Spl	CD122+T-bet+	26.9	47.3	29.1	22.5	39	27
				ICOS+RORgt+	62.1	36.6	57.3	65.1	44	56
			pLN	CD122+T-bet+	3.63	6.35	4.49	4.42	4.25	7.28
				ICOS+RORgt+	93.7	81	84.5	87.6	78.1	80.7
			lung	CD122+T-bet+	2.94	2.78	1.01	4.76	4	6.82
				ICOS+RORgt+	88.2	83.3	85.4	81	88	81.8
			liver	CD122+T-bet+	44.6	54.5	30	44	51	46
				ICOS+RORgt+	42.5	35.7	57	44	38	40.4
		Figure 1k	thymus CD122+	Ctrl	5.46	12.2	2.36	5.51	2.44
				T-betKO	0.446	0.0964	0.365	0	0
			Spl CD122+	Ctrl	23.5	28.2	35.5	26.4	25.7
				T-betKO	8.8	7.66	14.4	5.26	3.12
			Liver CD122+	Ctrl	29.9	38.2	18.9	33.1	49
				T-betKO	3.14	1.59	2.28	4.73	1.45
			thymus T-bet+	Ctrl	2.79	16.6	2.87	8.47	8.89
				T-betKO	0	0	0	1.16	0
			Spl T-bet+	Ctrl	28.6	24.7	15.9	27.5	29.3
				T-betKO	0	0	3.2	0	0
			Liver T-bet+	Ctrl	43.5	49.4	16.2	54.1	47.3
				T-betKO	0.392	0.795	0.38	0.784	0.161
			thymus ICOS+	Ctrl	89.9	81.64	95.8	89.8	82.9
				T-betKO	99.1	98.1	98.3	97.7	90
			Spl ICOS+	Ctrl	57.8	67.7	63.3	48.2	33.3
				T-betKO	76	87.6	81.6	71.9	59.3
			Liver ICOS+	Ctrl	57.9	49.4	70.1	53.1	53.8
				T-betKO	87.1	90.3	90.9	75.1	87.1
			thymus RORgt+	Ctrl	81	79.6	89.7	86	73.2
				T-betKO	95.8	98.4	96.2	83.7	90
			Spl RORgt+	Ctrl	57.6	57.4	54.2	57	57.8
				T-betKO	74.6	74.6	67.2	70.2	77.8
			Liver RORgt+	Ctrl	39.3	37.8	71	40.3	31.5
				T-betKO	90.6	86.7	93.5	93.3	89

## Sheet: figure 2
	Figure 2a	MAIT%	PBS	0.075	0.101	0.0574	0.117	0.15	0.0573	0.0563	0.136	0.135	0.117
			IL15	0.0992	0.119	0.0833	0.157	0.184	0.0899	0.117	0.174	0.151	0.16
		MAIT#	PBS	74	82	73.8937	60	74	70	75	68	61	56
			IL15	191	230	171.432	176	302	310	340	138	127	236
	Figure 2b	CD122+%	PBS	37.7	16.7	27	23.8	17.1	28.6	13.3	6.25	12.3	8
			IL15	48.6	44.4	48.8	62.5	34.5	65.5	67.6	63.7	47.8	21.4
		CD122-%	PBS	56.5	72.2	73	61.9	82.9	71.4	80	90.6	82.5	80
			IL15	33.5	49.5	46.4	25	64.1	32.8	27.9	36.3	48.7	68.9
		CD122+#	PBS	26	12	19.9513	9.996	11.97	20.02	10	4	7	4
			IL15	87	93	83.6589	50	100.05	189.852	230	79	55	44
		CD122-#	PBS	39	52	53.9424	25.998	58.03	49.98	60	58	47	40
			IL15	60	104	79.5445	20	185.89	95.0708	95	45	56	142
	Figure 2d	CD122+ death%	PBS	50	12.5	4.17	25	33.3	20	60	16.7	8.33	33.3
			IL15	18.4	7.14	1.49	7.69	5.56	2.78	33.3	3.75	3.85	8.57
		CD122- death%	PBS	40	3.7	7.69	23.5	6.06	9.09	63	32.1	15.1	13
			IL15	21.7	3.64	5.56	17.6	0.98	7.4	27.1	2.22	0	2.86
	Figure 2h	spleen CD122+MAIT#	PBS inj.	1.17	0.577	1.01151	1.80062
			IL15 inj.	3.69	3.12	1.8759	4.41
		spleen ICOS+MAIT#	PBS inj.	1.68	1.85	2.67184	1.07435
			IL15 inj.	2.87	3.78	2.7078	1.1639
	Figure 2i	MAIT#	PBS	27.0749	36.9661	35.966	61.9413	89.0522	102.116	81.8823	99.1273	46.0374	51.7923	49.2908
			IL2	82.9674	59.0754	74.9808	152.009	114.847	121.223	92.0061	111.257	87.2101	65.3056	72.4605
		CD122+ MAIT#	PBS	3.00532	5.98851	6.97741	7.30907	26.0032	20.0148	19.9793	23.9888	9.9901	6.99195	11.4848
			IL2	33.021	28.0608	26.0184	71.5961	45.9387	50.0651	36.8025	36.6034	36.105	30.4324	29.4189
		ICOS+ MAIT#	PBS	14.0519	15.9694	17.983	54.6322	45.0604	60.0444	45.936	50.0593	22.0058	28.9001	27.9479
			IL2	33.021	17.0137	35.9908	35.7221	56.7342	55.6414	42.9669	61.5249	49.0993	27.0365	30.5783
	Figure 2j	CD122+ death%	PBS	33.3	9.09	11.1	33.3	26.1	34.8	18.8	15	28.6	36.4	36.4
			IL2	0	0	0	4.35	0	0	0	0	8.33	0	8
		ICOS+ death%	PBS	9.09	12.5	4.6	12.8	13.2	5.7	13	7.14	24.1	21.6	15
			IL2	11.5	10	11.1	17.3	12.5	0	7.14	7.14	5.56	7.14	3.03
	Figure 2m	MAIT#	PBS inj.	1.74102	1.75001	0.946	1.24165	1.45383
			IL2 inj.	2.33037	2.96547	1.6079	4.65837	5.233
	Figure 2n	cd122+ MAIT%	PBS inj.	26.4	26.8	18.2	35.4	32.4
			IL2 inj.	48	35.9	42.6	57.4	49.3
		icos+ MAIT%	PBS inj.	64.03	67.6	74.7	50.8	46.2
			IL2 inj.	40	57.3	46.7	24.7	32
		cd122+ MAIT#	PBS inj.	0.45963	0.469	0.172172	0.439543	0.47104
			IL2 inj.	1.11858	1.0646	0.684965	2.6739	2.57987
		icos+ MAIT#	PBS inj.	1.11478	1.183	0.706662	0.630756	0.671668
			IL2 inj.	0.93215	1.6992	0.750889	1.15062	1.67456
		tbet+ MAIT%	PBS inj.	24.2	26.8	14.1	26	21
			IL2 inj.	56	39.1	59	56.5	52.9
		rorgt+ MAIT%	PBS inj.	61.9	57.4	70.7	63	57.1
			IL2 inj.	36	46	25.4	35.3	34.8
		tbet+ MAIT#	PBS inj.	0.421327	0.469004	0.133386	0.322828	0.305304
			IL2 inj.	1.30501	1.1595	0.948661	2.63198	2.76826
		rorgt+MAIT#	PBS inj.	1.07769	1.00451	0.668822	0.782237	0.830135
			IL2 inj.	0.838935	1.36412	0.408407	1.6444	1.82108
	Figure 2o	Tbet MFI	PBS inj.	2721	4031	4903	4295	2193
			IL2 inj.	3730	6652	7147	6175	2892
		CD122 MFI	PBS inj.	1653	2586	3635	4115	3801
			IL2 inj.	1870	2928	4911	9632	3954
		ICOS MFI	PBS inj.	5219	3319	4433	6133	12625
			IL2 inj.	6098	3899	4285	5476	16284
		RORgt MFI	PBS inj.	2639	7608	10379	10677	7482
			IL2 inj.	2626	9059	10786	10011	6980

## Sheet: Figure 3
	Figure 3a	thymus MAIT%	Ctrl	0.0140698	0.0158	0.0085386	0.008195	0.0191	0.0139
			Il2/15rbf/f-Cd2iCre	0.009494	0.009926	0.006325	0.003552	0.028	0.0243
		spleen MAIT%	Ctrl	0.074	0.038304	0.024992	0.043456	0.08658	0.0837	0.0274
			Il2/15rbf/f-Cd2iCre	0.0475	0.014657	0.0117	0.017899	0.016134	0.0313	0.0151
		lung MAIT%	Ctrl	0.118091	0.054096	0.583	0.089792	0.292357	0.34	0.146
			Il2/15rbf/f-Cd2iCre	0.059048	0.022919	0.039	0.031331	0.056511	0.0378	0.0672
		liver MAIT%	Ctrl	0.204702	0.323628	0.285	0.530602	0.587848	1.27	0.424
			Il2/15rbf/f-Cd2iCre	0.041976	0.046364	0.0605	0.083232	0.032242	0.0449	0.0483
	Figure 3b	thymus MAIT#	Ctrl	3.26403	3.627	1.1472	2.09858	2.27282	2.14569
			Il2/15rbf/f-Cd2iCre	1.255	1.1537	0.4933	0.6068	0.6486	0.4197
		Spl MAIT#	Ctrl	1.7859	0.6396	0.773652	0.72967	1.22727	3.59366	1.23278
			Il2/15rbf/f-Cd2iCre	1.5228	0.4009	0.2417	0.5002	0.3117	1.1144	0.5673
		lung MAIT#	Ctrl	0.0115	0.00308699	0.00506379	0.00143963	0.0103881	0.00479196	0.00238608
			Il2/15rbf/f-Cd2iCre	0.0081	0.003	0.0005	0.0005	0.0025	0.0006	0.0017
		liver MAIT#	Ctrl	0.176	0.2084	0.207026	0.294882	0.270886	1.2258	0.280913
			Il2/15rbf/f-Cd2iCre	0.0433	0.058	0.0165	0.0412	0.0056	0.0396	0.026
	Figure 3c	thymus MAIT S 1#	Ctrl	0.0407895	0.0155598	0.001	0.0199784	0.0173416	0.001
			Il2/15rbf/f-Cd2iCre	0.001	0.001	0.001	0.0357	0.0313	0.0133
		thymus MAIT S 2#	Ctrl	0.183213	0.0623844	0.0113573	0.0398729	0.13887	0.123377
			Il2/15rbf/f-Cd2iCre	0.0616	0.018	0.0402	0.0535	0.0492	0.0667
		thymus MAIT S 3#	Ctrl	2.99123	3.4384	1.10132	1.99784	1.92508	1.99764
			Il2/15rbf/f-Cd2iCre	1.207	1.1179	0.4361	0.5176	0.4832	0.3299
	Figure 3e	thymus T-bet+MAIT%	Ctrl	3.36	6.33	14	12	3.33
			Il2/15rbf/f-Cd2iCre	0.877	2.42	7.41	6.67	2.56
		spleen T-bet+MAIT%	Ctrl	30.1	34.8	43.2	41.9	5.06	35.7	12.5
			Il2/15rbf/f-Cd2iCre	0	8.7	0	0	0	7.89	6.67
		liver T-bet+MAIT%	Ctrl	32.9	40.5	71.7	60.1	19.8	52.3	52.1
			Il2/15rbf/f-Cd2iCre	2.83	24.4	2.27	2.11	8.33	7.94	2.22
		thymus RORgt+MAIT%	Ctrl	92.4	76.9	76	83.7	76.7
			Il2/15rbf/f-Cd2iCre	97.4	69.4	37	60	52.6
		spleen RORgt+MAIT%	Ctrl	49.4	34.8	40.5	25.6	57	42.9	56.3
			Il2/15rbf/f-Cd2iCre	44.4	21.7	0	29.4	12.5	15.8	0
		lung RORgt+MAIT%	Ctrl	91.2	65.1	39.7	43.8	34.7	62.5	54.5
			Il2/15rbf/f-Cd2iCre	92.9	72	66.7	61.5	27.8	53.7	30
		liver RORgt+MAIT%	Ctrl	60.3	52	21.5	27.4	54.8	30	39.8
			Il2/15rbf/f-Cd2iCre	65.1	35	45.5	51.4	0	23	17.8
	Figure 3f	thymus T-bet+MAIT#	Ctrl	0.0831308	0.21765	0.279698	0.23101	0.0615911
			Il2/15rbf/f-Cd2iCre	0.0096	0.0270541	0.0346801	0.0322	0.0067
		spleen T-bet+MAIT#	Ctrl	0.289748	0.179623	0.274727	0.171821	0.0598022	0.945524	0.0778193
			Il2/15rbf/f-Cd2iCre	0	0.0206	0	0	0	0.0617245	0.0172
		liver T-bet+MAIT#	Ctrl	0.0554858	0.0833893	0.140719	0.158261	0.05267	0.575063	0.140794
			Il2/15rbf/f-Cd2iCre	0.00087147	0.0123	0.0002	0.0008	0.0004	0.00194246	0.00032427
		thymus RORgt+MAIT#	Ctrl	2.2861	2.64413	1.51836	1.61129	1.41863
			Il2/15rbf/f-Cd2iCre	1.0635	0.775849	0.1731	0.2899	0.1367
		spleen RORgt+MAIT#	Ctrl	0.4755	0.179623	0.257557	0.104979	0.673662	1.13622	0.350498
			Il2/15rbf/f-Cd2iCre	0.0953	0.0513	0	0.1137	0.024	0.123605	0
		lung RORgt+MAIT#	Ctrl	0.0055	0.00152531	0.00145548	0.000560567	0.00298828	0.00288416	0.00124449
			Il2/15rbf/f-Cd2iCre	0.0021	0.001	0.0002	0.0003	0.0006	0.000268767	0.0003
		liver RORgt+MAIT#	Ctrl	0.101696	0.107068	0.042196	0.0721523	0.145774	0.329864	0.107555
			Il2/15rbf/f-Cd2iCre	0.0200469	0.0176	0.00400881	0.0189	0	0.00562677	0.0026
	Figure 3g	Il2/15rbKO/WT ratio	DP/TCRb-TCRgd-	0.45549	0.325707	0.778793	0.896282	1.33649
			thymus MAIT	0.751314	0.284615	0.91	0.53481	0.721137
			spleen MAIT	0.0976431	0.106437	0.423263	0.297408	0.482972
			liver MAIT	0.067513	0.091099	0.316092	0.151096	0.196782
	Figure 3h	thymus RORgt+ICOS+ MAIT%	CD45.1+ WT	66.7	69.7	60.9	70.6	68.8
			CD45.2+ Il2/15rbf/f-Cd2iCre	83.3	100	89.5	94.4	81.5
		Spl RORgt+ICOS+ MAIT%	CD45.1+ WT	24.4	13.3	11.1	66.1	31
			CD45.2+ Il2/15rbf/f-Cd2iCre	100	40	37.5	88.2	53.3
		liver RORgt+ICOS+ MAIT%	CD45.1+ WT	37.9	24.6	43.3	40.2	49.5
			CD45.2+ Il2/15rbf/f-Cd2iCre	79.5	77.4	70.2	73.3	74.7
		thymus T-bet+ MAIT%	CD45.1+ WT	33.3	33.3	30.4	29.4	25
			CD45.2+ Il2/15rbf/f-Cd2iCre	16.7	0	5.26	0	7.69
		Spl T-bet+MAIT%	CD45.1+ WT	17.1	26.7	33.3	10.9	41.4
			CD45.2+ Il2/15rbf/f-Cd2iCre	0	0	0	0	13.3
		Liver T-bet+MAIT%	CD45.1+ WT	44.3	29.7	36.2	40.3	43
			CD45.2+ Il2/15rbf/f-Cd2iCre	7.69	0	4.82	6.67	10.9

## Sheet: Figure 4
	Figure 4b	thymus MAIT%	Ctrl	0.0194	0.00976	0.0204	0.00384	0.00498	0.0108	0.0108
			Icos-/-	0.00482	0.00564	0.00179	0.00197	0.00238	0.00542	0.00413
		thymus MAIT#	Ctrl	2.69078	1.93	2.92	0.579	0.878	0.981299	0.981299
			Icos-/-	0.579325	0.822	0.283	0.308	0.465	0.411345	0.301387
	Figure 4d	thymus enrich MAIT#	Ctrl	0.781971	0.250638	0.453687	0.201758	0.288049	0.600833	0.4224
			Icos-/-	0.262263	0.075008	0.0447289	0.040571	0.063226	0.24435	0.21472
	Figure 4e	thymus MAIT S 1#	Ctrl	0.0553985	0.00733424	0.00921866	0.007835	0.0129017	0.0197261
			Icos-/-	0.0512435	0.0128293	0.00150021	0.021827	0.009827	0.016448
		thymus MAIT S 2#	Ctrl	0.0291743	0.00715218	0.00921866	0.021501	0.017407	0.0234432
			Icos-/-	0.0287885	0.0147183	0.0024958	0.009372	0.016679	0.022331
		thymus MAIT S 3#	Ctrl	0.697398	0.236152	0.435249	0.172422	0.257741	0.365798
			Icos-/-	0.182231	0.0474604	0.0407329	0.009372	0.03672	0.168985
	Figure 4f	spl MAIT%	Ctrl	0.0570036	0.0571824	0.05304	0.066076	0.042244	0.117	0.0677325	0.067732
			Icos-/-	0.0272357	0.0182688	0.030887	0.018377	0.024196	0.0475258	0.037222	0.029805
		pln MAIT%	Ctrl	0.033726	0.0425196	0.038576	0.045066	0.0439445	0.052402	0.052402
			Icos-/-	0.018625	0.027872	0.007488	0.018668	0.0441774	0.026504	0.028416
		lung MAIT%	Ctrl	0.534604	0.83148	0.78174	0.523502	1.25934	1.0776	1.0776
			Icos-/-	0.187854	0.388864	0.460897	0.393618	0.8496	0.64428	0.32912
		liver MAIT%	Ctrl	0.428197	0.330864	0.40755	0.624073	0.489632	1.0776	1.0776
			Icos-/-	0.1353	0.257856	0.231439	0.409015	0.43076	0.64428	0.32912
		spl MAIT#	Ctrl	1.05219	1.4677	0.825855	1.41523	0.971564	1.99607	1.92111	1.92111
			Icos-/-	0.546649	0.662288	0.751024	0.678988	0.539269	1.03572	0.846481	0.627578
		pln MAIT#	Ctrl	0.525046	0.848717	0.779206	0.598691	0.932873	0.872105	0.730678
			Icos-/-	0.197108	0.316801	0.268734	0.107433	0.273411	0.469747	0.37298
		lung MAIT#	Ctrl	0.28869	0.582036	0.892	0.218887	0.73617	0.390385	0.549576
			Icos-/-	0.081555	0.311091	0.367434	0.191632	0.318043	0.29736	0.172854
		liver MAIT#	Ctrl	0.168052	0.240316	0.265497	0.337683	0.651554	0.305383	0.417982
			Icos-/-	0.0349924	0.153837	0.186003	0.0825298	0.0401703	0.0984718	0.237988
	Figure 4h	thymus T-bet+MAIT%	Ctrl	5.02	18.1	11.3	9.6	5.29
			Icos-/-	40.4	42	47.2	50	25.4
		thymus RORgt+MAIT%	Ctrl	91.7	75	81.38	89.8	94
			Icos-/-	52.6	53.5	45.3	42.9	70.4
		thymus T-bet+MAIT#	Ctrl	0.0350094	0.0470744	0.0491832	0.015673	0.011805
			Icos-/-	0.0736214	0.033057	0.02	0.005211	0.007344
		thymus RORgt+MAIT#	Ctrl	0.639514	0.250196	0.354206	0.149801	0.24073
			Icos-/-	0.0958535	0.0421084	0.02	0.004161	0.026439
	Figure 4i	thymus IL17A+MAIT%	Ctrl	74.6	56.4	53.9	41.8	63.1
			Icos-/-	35.7	37.5	38.5	25	40
		pln IL17A+MAIT%	Ctrl	75.3	59.2	73	67.7
			Icos-/-	52.4	50.8	50.8	33
	Figure 4j	IcosKO/WT ratio	dp	1.5	1.0391	0.872624	1.17634
			cd4	1.22727	0.921569	0.766423	1.15436
			cd8	0.96	0.75	0.784671	1.09208
			stage1	1.5	0.926782	2	1.5
			stage2	1.61539	0.926782	0.769231	1.45
			stage3	0.2125	0.416296	0.240506	0.195122
	Figure 4l	MAIT cell IcosKO/WT ratio	spleen	0.225352	0.5	0.0172414	0.0786517
			pln	0.0879121	0.130952	0.109756	0.032967
			lung	0.151163	0.0909091	0.142857	0.182927
			liver	0.171779	0.391304	0.439394	0.342857

## Sheet: Figure 5
	Figure 5e	thymus MAIT%	Ctrl	0.0103	0.0201933	0.00222	0.00458	0.0046	0.00547
			mTORf/f-Cd4Cre	0.000837	0.000124032	9.18e-05	0.000939	0.000164	0.000275
		thymus MAIT#	Ctrl	1.92	1.88791	0.315	0.539	0.682	0.599
			mTORf/f-Cd4Cre	0	0.0133024	0.0147	0.154	0.0313	0.0321
	Figure 5g	thymus enrich MAIT#	Ctrl	1.59623	1.42097	0.218436	0.484592	0.218419	0.24598
			mTORf/f-Cd4Cre	0.0145128	0.0132023	0.0314944	0.032886	0.0155359	0.0167076
	Figure 5h	spl MAIT%	Ctrl	0.0543	0.0469728	0.0608	0.105403	0.127116	0.0688	0.0504
			mTORf/f-Cd4Cre	0.00433	0.00658152	0.00268	0.01464	0.0038295	0.00701	0.00831
		pln MAIT%	Ctrl	0.0333	0.0479674	0.0561	0.0565432	0.045	0.0384	0.0494
			mTORf/f-Cd4Cre	0.00751	0.0156807	0.00119	0.0055055	0.00545	0.0135	0.0171
		lung MAIT%	Ctrl	0.758912	1.13375	1.89845	1.61	0.95546	0.847	1.25
			mTORf/f-Cd4Cre	0	0.0105	0.0138	0.00859	0.0319	0	0.0105
		liver MAIT%	Ctrl	0.456316	0.42875	0.521544	0.85529	0.94905	0.55	0.49
			mTORf/f-Cd4Cre	0.025	0.011685	0.0330165	0.00296208	0	0.0162	0.00712
		spl MAIT#	Ctrl	1.29	0.917379	1.37	3.211	3.07214	1.55	0.984312
			mTORf/f-Cd4Cre	0.0562	0.162563	0.0471	0.109844	0.0224585	0.0948	0.205257
		pln MAIT#	Ctrl	0.267	0.53877	0.938	0.699213	0.257553	0.309	0.554861
			mTORf/f-Cd4Cre	0.0245	0.0620956	0.0157	0.0159962	0.0131965	0.0441	0.067716
		lung MAIT#	Ctrl	0.474914	1.13375	0.880209	0.562749	0.240614	0.530038	0.440658
			mTORf/f-Cd4Cre	0	0.0105	0.0122468	0	0.00760932	0	0.00613139
		liver MAIT#	Ctrl	0.420267	0.42875	0.257017	1.10972	0.905754	0.554442	0.587412
			mTORf/f-Cd4Cre	0.00988	0.011685	0.0073957	0.00164307	0	0.00988	0.00236028
	Figure 5k	thymus MAIT S 1%	Ctrl	1.31	3.49	8.72	3.91	2.12	2.54
			mTORf/f-Cd4Cre	53.1	67.7	45	41.7	63.1	63.2
		thymus MAIT S 2%	Ctrl	1.28	3.35	9.63	3.07	4.8	5.98
			mTORf/f-Cd4Cre	44.4	27.6	46.6	50	24.6	20
		thymus MAIT S 3%	Ctrl	96.7	91.3	81.2	89.4	90.6	88.2
			mTORf/f-Cd4Cre	0	1.57	4.58	0	6.15	7.2
		thymus MAIT S 1#	Ctrl	0.0209106	0.049592	0.0190476	0.0189476	0.00463049	0.00624789
			mTORf/f-Cd4Cre	0.00770628	0.00893794	0.0141725	0.0137135	0.00980318	0.0105592
		thymus MAIT S 2#	Ctrl	0.0204317	0.0476026	0.0210354	0.014877	0.0104841	0.0147096
			mTORf/f-Cd4Cre	0.00644367	0.00364383	0.0146764	0.016443	0.00382184	0.00334151
		thymus MAIT S 3#	Ctrl	1.52355	1.29735	0.17737	0.433225	0.197888	0.216954
			mTORf/f-Cd4Cre	0	0.000207276	0.00144244	0	0.00095546	0.00120294
	Figure 5m	mTORKO/WT ratio	DN	0.881423	0.9819	0.742126	0.849462
			DP TCRb-	0.373793	0.506829	0.322667	0.385057
			CD4+TCRb+	0.268041	0.412356	0.291444	0.315579
			CD8+TCRb+	0.180191	0.220297	0.200489	0.20073
			MAIT S 1	0.20026	0.332834	0.333333
			MAIT S 2	0.364256	0.333861	0.666
			MAIT S 3	0	0	0
	Figure 5i

## Sheet: Figure 6
	Figure 6b	thymus MAIT%	Ctrl	0.0153	0.00735	0.008	0.0058	0.0105536	0.0114492	0.0136	0.00665	0.0094
			Raptorf/f-Cd4Cre	0.000538	0.0031	0.00163	0.0012	0.000861	0.00070612	0.00605	0.000925	0.00108
		thymus MAIT#	Ctrl	1.88791	0.883676	1.2606	0.87	1.30648	1.3828	1.86361	0.88445	1.1938
			Raptorf/f-Cd4Cre	0.117882	0.484077	0.266016	0.162	0.17195	0.0930596	0.727035	0.12395	0.15012
	Figure 6d	thymus enrich MAIT#	Ctrl	1.84451	2.0551	2.02631	0.493802	0.17069	0.781279	0.956
			Raptorf/f-Cd4Cre	0.217002	0.0549595	0.0202967	0.0131492	0.0236817	0.0742723	0.0574
	Figure 6e	SPL mait%	Ctrl	0.064025	0.0358	0.1479	0.0790903			0.030987	0.0224298	0.0411858
			Raptorf/f-Cd4Cre	0.0262318	0.00318	0.00710013	0.00924	0.00178	0.002355	0.003072	0.00225774	0.00092538
		pln MAIT%	Ctrl	0.0527	0.053757	0.0356846	0.0285696			0.050373	0.0204606	0.0230782
			Raptorf/f-Cd4Cre	0.00245	0.00628809	0.00118293	0.00296989	0.00097	0	0	0.0018204	0.0028773
		liver MAIT%	Ctrl	0.50537	0.380443	1.46372	0.646535			0.282066	0.659456	0.809
			Raptorf/f-Cd4Cre	0.0907848	0.0686497	0.0148596	0.0282267	0.007274	0.004185	0.005359	0.0060273	0.0181
		lung MAIT%	Ctrl	0.442	0.403	1.46421	0.842			0.5251	0.750222	0.72216
			Raptorf/f-Cd4Cre	0	0.0203	0.0128	0.00766	0.00429	0	0	0.00666	0.00255078
		SPL mait#	Ctrl	1.94009	1.73734	3.6058	1.44387			0.857238	0.76932	0.791921
			Raptorf/f-Cd4Cre	0.705898	0.277268	0.158333	0.145197	0.045016	0.056002	0.090276	0.0289781	0.0397765
		pln MAIT#	Ctrl	0.778582	0.405306	0.300223	0.141991			0.458593	0.129649	0.181395
			Raptorf/f-Cd4Cre	0.0279066	0.0330615	0.00597971	0.0208783	0.00589	0	0	0.0186227	0.0302174
		liver MAIT#	Ctrl	0.312475	0.496828	2.14921	0.433928			0.462616	0.462345	0.744291
			Raptorf/f-Cd4Cre	0.0362386	0.0246487	0.00591055	0.0170337	0.00666	0.005625	0.006173	0.00362	0.0045162
		lung MAIT#	Ctrl	0.222457	0.160204	0.332794	0.197716			0.147041	0.0667706	0.0573036
			Raptorf/f-Cd4Cre	0	0.00427683	0.00413185	0.00112559	0.00121471	0	0	0.000665168	0.000498475
	Figure 6g	thymus MAIT S 1%	Ctrl	2.37	1.91	1.57	2.26	5.59	3.04	4.37	3.96	2.02
			Raptorf/f-Cd4Cre	20.9	29	18.2	19.4	41.2	41.3	48.3	38.2	28.4
		thymus MAIT S 2%	Ctrl	1.74	0.637	2.9	3.06	8.07	3.01	3.37	4.06	5.61
			Raptorf/f-Cd4Cre	26.4	14	22.7	51.6	27.7	23.4	21.3	25.4	33.6
		thymus MAIT S 3%	Ctrl	93.8	94.9	94.1	94.2	78.3	91.6	89.3	88.7	90.7
			Raptorf/f-Cd4Cre	50.6	45.5	52.3	22.6	22.7	29.9	24.7	30.1	34.5
		thymus MAIT S 1#	Ctrl	0.0359679	0.0392523	0.0318131	0.0111599	0.00954159	0.0237509	0.0417772	0.0350242	0.0241148
			Raptorf/f-Cd4Cre	0.0434005	0.0184114	0.00369399	0.00255094	0.00975686	0.0306745	0.0277242	0.0473489	0.0426341
		thymus MAIT S 2#	Ctrl	0.0249008	0.013091	0.058763	0.0151103	0.0137747	0.0235165	0.0322172	0.0359087	0.0669722
			Raptorf/f-Cd4Cre	0.0559866	0.0134101	0.00460734	0.00678498	0.00655983	0.0173797	0.0122262	0.0314833	0.0504403
		thymus MAIT S 3#	Ctrl	1.75044	1.95029	1.90676	0.465162	0.133651	0.715652	0.853708	0.784507	1.08278
			Raptorf/f-Cd4Cre	0.108935	0.0165428	0.0106152	0.00297172	0.00537575	0.0222074	0.0141778	0.037309	0.0517914
	Figure 6h	thymus T-bet+MAIT%	Ctrl	27.8	20.7	10.7	8.22	12.1	13.5
			Raptorf/f-Cd4Cre	3.7	0	5	0	2.1	0.3
		thymus RORgt+MAIT%	Ctrl	67.5	67.6	87.9	90	85.6	80.7
			Raptorf/f-Cd4Cre	92.6	72.7	93.3	100	94.8	91.3
		thymus T-bet+MAIT#	Ctrl	0.0371549	0.153149	0.0765747	0.0701748	0.0949254	0.146175
			Raptorf/f-Cd4Cre	0.000198903	0.00111037	0	0	0.000783488	0.000155374
		thymus RORgt+MAIT#	Ctrl	0.0902141	1.25812	0.629058	0.768337	0.671538	0.873801
			Raptorf/f-Cd4Cre	0.00497794	0.0207195	0.000725082	0.0141778	0.0353689	0.0472855
	Figure 6i	thymus CD122+MAIT%	Ctrl	4.95	28.3	27.8	22.9	9.59	4	10.7	9.4
			Raptorf/f-Cd4Cre	1.09	0	0	0	5	0	1.2	0.5
		thymus ICOS+MAIT%	Ctrl	93.5	59.8	60.3	72.9	86.8	93.8	84.3	88.1
			Raptorf/f-Cd4Cre	88	57.1	92.6	75.8	90	94.7	91.7	90.8
		thymus CD122+MAIT#	Ctrl	0.0943845	0.139746	0.0371549	0.0209797	0.068631	0.0341466	0.0839423	0.101781
			Raptorf/f-Cd4Cre	0.000115705	0	0	0	0.00111	0	0.000447707	0.000258957
		thymus ICOS+MAIT#	Ctrl	1.78282	0.295294	0.0805913	0.0638281	0.621186	0.800737	0.66134	0.953926
			Raptorf/f-Cd4Cre	0.00934134	0.00750819	0.00497794	0.00100744	0.019987	0.0134255	0.0342123	0.0470266

## Sheet: Figure 7
		Figure 7a	thymus enrich MAIT#	Ctrl	1.84451	1.39933	2.0551	1.42002	1.59623	0.772821	2.25874
				Rictorf/f-Cd4Cre	0.152333	0.0465874	0.0836258	0.14704	0.0837774	0.026407	0.0933621
		Figure 7b	thymus MAIT%	Ctrl	0.0201933	0.0122521	0.017917	0.00743251	0.00885575	0.00192666	0.00329	0.0126	0.0161	0.023	0.00821	0.00963
				Rictorf/f-Cd4Cre	0.00126072	0.00161975	0.00198914	0.00064064	0.00075231	0.00028891	0.000256	0.000557	0.00475	0.00542	0.00104	0.00117
			thymus MAIT#	Ctrl	1.88791	1.08377	1.93719	0.936378	1.31448	0.221026	0.399	1.59	1.42413	2.48676	1.03433	1.42941
				Rictorf/f-Cd4Cre	0.117882	0.15431	0.262281	0.092598	0.116891	0.0338019	0.0355	0.0817	0.452523	0.714662	0.150322	0.18179
		Figure 7c	spl MAIT#	Ctrl	1.94009	1.73734	1.58876	0.972002	0.917379	0.455754	4.4432	1.05492	3.657	1.50247	1.63207	1.28721
				Rictorf/f-Cd4Cre	0.267128	0.258298	0.621838	0.518447	0.385925	0.071604	0.240688	0.249418	0.280896	0.285318	0.0871381	0.10563
			pln MAIT#	Ctrl	0.778582	0.405306	0.169548	0.864678	0.304473	0.302036	0.143136	0.347718	0.435328
				Rictorf/f-Cd4Cre	0.0813834	0.110464	0.0321083	0.0373915	0.0534386	0.0113249	0.0215494	0.0163392	0.0190575
			lung MAIT#	Ctrl	0.222457	0.160204	0.496391	0.529278	0.399677	0.420726	1.07646	0.241215	0.332794	0.197716	0.722402	0.380195
				Rictorf/f-Cd4Cre	0.0243532	0.00390365	0.0232511	0.0191106	0.0159651	0	0.00511795	0.0177086	0.00797501	0.0104994	0.0112471	0.0101335
			liver MAIT#	Ctrl	1.76251	0.513985	0.440433	1.11543	0.87928	2.17311	0.454375	1.10972	0.905754
				Rictorf/f-Cd4Cre	0.791012	0.0978358	0.0517075	0.134468	0.111144	0.11842	0.0587309	0.0396162	0.0682064
		Figure 7f	thymus MAIT S1%	Ctrl	1.95	1.91	2.72	1.31	1.59	1.08
				Rictorf/f-Cd4Cre	8.63	29	14.5	17.6	17.4	9.34
			thymus MAIT S 2%	Ctrl	1.35	0.637	4.97	1.28	3.29	1.8
				Rictorf/f-Cd4Cre	8.33	14	18.8	17.6	13	13.3
			thymus MAIT S 3%	Ctrl	94.9	94.9	90.8	96.7	92.1	96.4
				Rictorf/f-Cd4Cre	80.9	45.5	63.8	64.7	65.2	74.4
			thymus MAIT S1#	Ctrl	0.0359679	0.0392523	0.0386244	0.0209106	0.0122878	0.0243944
				Rictorf/f-Cd4Cre	0.0131463	0.0242515	0.0213208	0.0147448	0.00459483	0.0091028
			thymus MAIT S 2#	Ctrl	0.0249008	0.013091	0.0705748	0.0204317	0.0254258	0.0411091
				Rictorf/f-Cd4Cre	0.0126893	0.0117076	0.0276435	0.0147448	0.00343291	0.0126039
			thymus MAIT S 3#	Ctrl	1.75044	1.95029	1.28937	1.54355	0.711768	2.17742
				Rictorf/f-Cd4Cre	0.123237	0.0380497	0.0938114	0.054204	0.0172174	0.0684344
		Figure 7h	thymus CD122+MAIT%	Ctrl	10.3	9.85	6.03	11.1	20.7	25.8	24.5	31.9	27.8
				Rictorf/f-Cd4Cre	66.7	69.1	60.9	77.6	58.8	57.4	75	92.9	50
			thymus ICOS+MAIT%	Ctrl	84	88.7	90.5	85	85.7	69.1	68.4	57	60.3
				Rictorf/f-Cd4Cre	21.7	24.9	21.7	14.8	14.3	23	20	0	25
			thymus CD122+MAIT#	Ctrl	0.0733121	0.214476	0.0930761	0.106536	0.295888	0.328238	0.204959	0.132244	0.0371549
				Rictorf/f-Cd4Cre	0.011484	0.0472882	0.0330102	0.105225	0.155794	0.352078	0.00114193	0.00437314	0.00285152
			thymus ICOS+MAIT#	Ctrl	0.597885	1.93138	1.39691	0.879179	0.840493	0.730266	0.572213	0.236298	0.0805913
				Rictorf/f-Cd4Cre	0.00373617	0.0170402	0.0117623	0.0300643	0.025996	0.11719	0.000304515	0	0.00142576
		Figure 7i	thymus T-bet+MAIT%	Ctrl	6.45	7.58	22.1	30.3	27.8
				Rictorf/f-Cd4Cre	71.7	71.9	90	92.9	50
			thymus RORgt+MAIT%	Ctrl	89.6	87.4	76.3	66.6	67.5
				Rictorf/f-Cd4Cre	6.67	8.16	5	0	0
			thymus T-bet+MAIT#	Ctrl	0.045909	0.188565	0.184882	0.125611	0.0371549
				Rictorf/f-Cd4Cre	0.0123449	0.0513942	0.00137032	0.00437314	0.00285152
			thymus RORgt+MAIT#	Ctrl	0.637744	1.34662	0.638302	0.276096	0.0902141
				Rictorf/f-Cd4Cre	0.0011484	0.0055774	7.61288e-05	0	0
		Figure 7j	thymus IL17A+MAIT%	Ctrl	55.4	43.5	57.8	34.2	17.6	22.1	82.5
				Rictorf/f-Cd4Cre	0	5.56	13.3	0	11.1	9.68	26.1
			thymus IFNg+MAIT%	Ctrl	23.2	16.5	15.6	39.9	24.4	22.5	2.22
				Rictorf/f-Cd4Cre	72.2	72.2	60	68.4	33.3	45.2	43.5
		Figure 7k	thymus T-bet MFI	Ctrl	848	1137	1479	1980
				Rictorf/f-Cd4Cre	906	1166	1833	1791
			thymsu RORgt MFI	Ctrl	9468	12263	16590
				Rictorf/f-Cd4Cre	12350	13116	16870

## Sheet: Figure 8
	Figure 8b	MAIT%	PBS	0.475	1.25	0.927	0.396	0.335	0.0544	0.106	0.0602	0.136	0.135	0.0934
			IL1b+IL23	6.35	3.42	6.17	3.14	0.958	0.83	1.65	0.761	2.28	2.18	2.36
		MAIT#	PBS	151	353	117	210	200	45	110	16.7215	68	61	28
			IL1b+IL23	3011	1229	2433	2410	545	624	1028	345.974	1321	1122	1309
	Figure 8c	MAIT death%	PBS	33.7	74.1	74.4	41.2	69	66.2	43.9	39.5	30.4	13.6	13.8
			IL1b+IL23	2.04	18.8	20.1	5.84	44.5	18.4	21.1	1.12	0.382	0.719	0.236
	Figure 8f	MAIT%	PBS	0.161	0.135	0.0934
			IL1b	1.29	1.22	1.41
			IL1b+rapamycin	0.0882	0.143	0.118
			IL23	0.479	0.258	0.438
			IL23+rapamycin	0.252	0.143	0.16
			IL1b+IL23	2.35	2.18	2.36
			IL1b+IL23+rapamycin	0.347	0.383	0.359
		MAIT#	PBS	0.68	0.61	0.28
			IL1b	6.62	6.03	3.98
			IL1b+rapamycin	0.25	0.46	0.34
			IL23	2.28	1.27	1.6
			IL23+rapamycin	0.69	0.46	0.44
			IL1b+IL23	13.21	11.22	13.09
			IL1b+IL23+rapamycin	0.87	1.15	0.97
	Figure 8h	MAIT death%	PBS	30.4	13.6	13.8
			IL1b	1.65	1.51	0.769
			IL23	0	1.61	0.676
			IL1b+IL23	0.382	0.719	0.236
	Figure 8j	lung MAIT#	Ctrl	0.0625	0.0469947	0.0684	0.0153	0.012	0.006
			IL1b	0.1027	0.0616926	0.173346	0.0531	0.0397
			IL23		0.059283	0.174	0.0709	0.0225	0.0122
			IL1b+IL23	0.3475	0.312194	0.397	0.669	0.191957
		liver MAIT#	Ctrl	0.173	0.546118	0.174	0.0543	0.0867	0.0870458
			IL1b	0.245477	0.649843	0.431	0.112	0.133163
			IL23		0.941232	0.467	0.108	0.195	0.18
			IL1b+IL23	0.5243	1.39912	0.863	0.261	0.34
	Figure 8k	lung MAIT Ki-67%	Ctrl	13.5	18.2	8.33	0
			IL1b	31.2	37.3	16.7
			IL23	51.5	51.3	75	50
			IL1b+IL23	67.8	58.5	75
		liver MAIT Ki-67%	Ctrl	8.78	3.7	22	6.35
			IL1b	49.3	31.3	45.5
			IL23	65	38.3	43.9	33.6
			IL1b+IL23	73.2	76.3	77.2
	Figure 8l	Lung MAIT	Ctrl	0.033	0.014
			IL1b+IL23	0.13	0.465	0.347	0.187
			IL1b+IL23+Rapa	0.097	0.077	0.049	0.037
		Liver MAIT	Ctrl	0.0492	0.0291
			IL1b+IL23	0.4374	0.6486	0.384	0.3744
			IL1b+IL23+Rapa	0.0933	0.0999	0.0282	0.1182

## Sheet: Figure 9
	Figure 9b	RORgt-T-bet+ MAIT%	PBS	4.69	5.26	3.33
			IL1b	1.23	0.853	1.35
			IL1b+rapamycin	4.55	0	4.35
			IL23	0.459	2.42	1.99
			IL23+rapamycin	10.9	0	0
			IL1b+IL23	0.535	1.09	1.5
			IL1b+IL23+rapamycin	0	0.917	0
		RORgt+T-bet- MAIT%	PBS	70.3	75.4	66.7
			IL1b	73.8	75.6	72.4
			IL1b+rapamycin	63.6	72.1	56.5
			IL23	88.1	79.8	79.5
			IL23+rapamycin	47.3	50	42.9
			IL1b+IL23	79.9	76.8	68.3
			IL1b+IL23+rapamycin	76.8	76.1	64.8
		RORgt+T-bet+ MAIT%	PBS	3.12	3.51	0
			IL1b	12.3	8.53	8.65
			IL1b+rapamycin	4.55	9.3	4.35
			IL23	2.29	0	1.32
			IL23+rapamycin	0	0	0
			IL1b+IL23	13.1	13.5	28.6
			IL1b+IL23+rapamycin	3.66	3.67	10.2
	Figure 9c	RORgt-T-bet+ MAIT#	PBS	0.0300104	0.0299683	0.00832633
			IL1b	0.120103	0.0499957	0.0499689
			IL1b+rapamycin	0.0100047	0.0299964	0.030057
			IL23	0.0100047	0.0299964	0.030057
			IL23+rapamycin	0.01001	0	0.00999804
			IL1b+IL23	0.0699668	0.120464	0.189674
			IL1b+IL23+rapamycin	0	0.0099971	0
		RORgt+T-bet- MAIT#	PBS	0.449836	0.429584	0.166777
			IL1b	4.81716	4.43104	2.67981
			IL1b+rapamycin	0.13992	0.310102	0.12986
			IL23	1.9203	0.989137	1.20077
			IL23+rapamycin	0.260117	0.20999	0.150064
			IL1b+IL23	10.4492	8.48771	8.63649
			IL1b+IL23+rapamycin	0.630075	0.829642	0.570104
		RORgt+T-bet+ MAIT#	PBS	0.0199643	0.0199979	0
			IL1b	0.80286	0.499957	0.320171
			IL1b+rapamycin	0.01001	0.0399993	0.00999804
			IL23	0.0499147	0	0.0199373
			IL23+rapamycin	0	0	0
			IL1b+IL23	1.71321	1.49198	3.61645
			IL1b+IL23+rapamycin	0.030027	0.0400103	0.0897386
	Figure 9d	RORgt MFI	PBS	4943	4502	5834
			IL1b	6388	6295	7343
			IL23	5439	4813	6476
	Figure 9f	liver T-bet+RORgt-MAIT%	Ctrl	51.7	49.7	58.9	77.8	55.9	66.7
			IL1b	52.6	40.9	39.4	60	37.5
			IL23		33.5	24.1	36.3	43.4	48.6
			IL1b+IL23	17.6	14.8	30.2	23.9	21.2
		liver T-bet-RORgt+MAIT%	Ctrl	42.7	40.8	30.9	13.2	37.3	28.6
			IL1b	34.1	35.5	24.9	19	40.9
			IL23		44.6	31.4	33.1	31.8	24.7
			IL1b+IL23	60.8	63.4	21.9	32.8	34.2
		liver T-bet+RORgt+MAIT%	Ctrl	1.12	1.71	3.68	1.59	1.69	0
			IL1b	8.15	12.5	26.5	14.9	11.4
			IL23		11.9	30.5	22.2	18.5	19.2
			IL1b+IL23	18.3	16.2	38.9	35.1	34.5
		liver T-bet+RORgt-MAIT#	Ctrl	0.0894409	0.271421	0.102486	0.0422454	0.0484653	0.0580596
			IL1b	0.129121	0.265786	0.169814	0.0672	0.0499363
			IL23		0.315313	0.112547	0.039204	0.08463	0.08748
			IL1b+IL23	0.0922768	0.207069	0.260626	0.062379	0.07208
		liver T-bet-RORgt+MAIT#	Ctrl	0.0738709	0.222816	0.053766	0.0071676	0.0323391	0.0248951
			IL1b	0.0837077	0.230694	0.107319	0.02128	0.0302281
			IL23		0.419789	0.146638	0.035748	0.06201	0.04446
			IL1b+IL23	0.318774	0.887041	0.188997	0.085608	0.11628
		liver T-bet+RORgt+MAIT#	Ctrl	0.0019376	0.00933862	0.0064032	0.00086337	0.00146523	0
			IL1b	0.0200064	0.0812304	0.114215	0.016688	0.0363536
			IL23		0.112007	0.142435	0.023976	0.036075	0.03456
			IL1b+IL23	0.0959469	0.226657	0.335707	0.091611	0.1173
	Figure 9g	lung T-bet+RORgt-MAIT#	Ctrl	0.00188125	0.00216176	0.0155268	0.00139077	0.003	0.0024
			IL1b	0.000675766	0.00277	0.0381362	0.00079119	0.009925
			IL23		0.00853675	0.034974	0.00139673	0.0028125	0.0040626
			IL1b+IL23	0.0023213	0.00468291	0.083767	0.00125103	0.0213073
		lung T-bet-RORgt+MAIT#	Ctrl	0.0526875	0.0281028	0.0407664	0.0097308	0.003996	0.0012
			IL1b	0.0925327	0.0346712	0.109382	0.0420021	0.0132201
			IL23		0.0329613	0.10092	0.0466522	0.016875	0.0020374
			IL1b+IL23	0.289815	0.198868	0.230657	0.510447	0.0959786
		lung T-bet+RORgt+MAIT#	Ctrl	0	0	0.00291384	0	0	0
			IL1b	0.00202319	0	0.00927404	0.00158769	0.00330701
			IL23		0	0.022794	0.00233261	0.0028125	0.0020374
			IL1b+IL23	0.0125448	0.0129248	0.050022	0.0375309	0.0479893
	Figure 9i	Mait cell #	CD122+ MAIT	894	531	691
			ICOS+ MAIT	4236	3893	4166
		RORgt+Tbet+ %	CD122+ MAIT	2.36	1.14	0.96
			ICOS+ MAIT	41.4	41.8	32.4

## Sheet: Supplemental Figure 1
Supplemental Figure 1d			ifng+	CD122+MAIT	17.87	20.87	22.53
				ICOS+MAIT	8.39	8.51	9.9
			tnfa	CD122+MAIT	3.25	4.72	4.88
				ICOS+MAIT	4.55	2.18	2.63
			IL2	CD122+MAIT	31.93	28.58	19.76
				ICOS+MAIT	19.76	18.53	30.26
			IL17A+	CD122+MAIT	1	1	1
				ICOS+MAIT	48.75	68.82	53.18
Supplemental Figure 1e			MAIT17%	Ctrl	71.4	75.5	79.9	89	81.7	92.4
				DGKzWT-Cd4Cre	79.8	74.6	67.9	88.1	87.1	78.7
			MAIT1%	Ctrl	13	14	6.28	3.03	3.57	3.05
				DGKzWT-Cd4Cre	10.1	17.8	3.57	5.94	1.48	3.94
			MAIT17#	Ctrl	0.0807999	0.178295	0.658641	0.229389	0.355599	0.251593
				DGKzWT-Cd4Cre	0.04428	0.024494	0.307883	0.049274	0.068258	0.143879
			MAIT1#	Ctrl	0.0147115	0.0330613	0.051768	0.00780954	0.0155384	0.00830476
				DGKzWT-Cd4Cre	0.005604	0.005844	0.016188	0.003322	0.00116	0.00720311
Supplemental Figure 1f			MAIT17%	Ctrl	92.5	90.4	95.9	95.5
				DGKzDNLS-Cd4Cre	80	74.6	87.5	81.1
			MAIT1%	Ctrl	4.5	8.16	3.32	4.08
				DGKzDNLS-Cd4Cre	20	23.8	9.72	16.2
			MAIT17#	Ctrl	1.9425	0.826806	0.45019	1.0314
				DGKzDNLS-Cd4Cre	0.074674	0.062076	0.015154	0.006409
			MAIT1#	Ctrl	0.0945	0.074632	0.0155853	0.044064
				DGKzDNLS-Cd4Cre	0.018669	0.019804	0.001683	0.00128

[truncated: 4 more sheets: Supplemental Figure 4, Supplemental Figure 5, Supplemental Figure 6, Supplemental Figure 9]
